# Supplementary material for: DNMT3AR882-associated hypomethylation patterns are maintained in primary AML xenografts, but not in the DNMT3AR882C OCI-AML3 leukemia cell line
Source: Blood Cancer J. 2018 Apr 4;8(4):38. doi: 10.1038/s41408-018-0072-9 (PMC5884841; doi:10.1038/s41408-018-0072-9)
Supplement: Supplementary file 3 — Supplemental Table S1 [file 41408_2018_72_MOESM3_ESM.xlsx]

## Sheet: TableS1
Table S1. Molecular and clinical features and WGBS statistics for primary samples, cell lines and patient xenografts used in the study
Group	Sample	Total WGBS reads	Median CpG coverage	TCGA#	Sex	Race	FAB	Age	BM.Blast	WBC	PB.Blast	Cytogenetics	Cytogenetic Classification	Risk Cyto	FLT3	NPM1	DNMT3A
DNMT3AR882H/C AML	868442	875957752	13	N/A	M	NH/C	M4	52	75	298.4	51	46,XY[20]	Normal Karyotype	Intermediate	p.D835Y	p.W288fs	p.R882H
DNMT3AR882H/C AML	816067	778225708	12	2981	F	W	M5	35	87	72.1	8	46, XX[20]	Normal Karyotype	Intermediate	p.T582in_frame_insMAGSSDNEYFYVDFREYES	p.W288fs	p.R882C
DNMT3AR882H/C AML	296361	731440919	12	2825	F	W	M5	31	83	137.2	6	46, XX[20]	Normal Karyotype	Intermediate	in_frame_ins	p.W288fs	p.R882H
DNMT3AR882H/C AML	375182	666485262	12	2925	M	W	M5	57	52	99.2	4	46, XY[20]	Normal Karyotype	Intermediate	p.600in_frame_insNEYFYVDFREYEYD	p.W288fs	p.R882H
DNMT3AR882H/C AML	721214	895176501	29	2895	F	NH/C	M1	41	92	134.4	90	unknown	unknown	unknown	in_frame_ins	p.W288fs	p.R882H
DNMT3AWT AML	418499	703155354	12	2836	M	W	M4	35	90	52.9	18	46, XY[20]	Normal Karyotype	Intermediate	p.596in_frame_insDNEYFYVDFRE	p.W288fs
DNMT3AWT AML	427366	717796403	12	2837	F	W	M5	66	90	111.8	7	46, XX[20]	Normal Karyotype	Intermediate		p.W288fs
DNMT3AWT AML	507202	678899982	12	2924	M	NH/C	M4	59	75	29.7	17	46, XY[20]	Normal Karyotype	Intermediate	p.D835Y	p.W288fs
DNMT3AWT AML	412761	803513284	13	2835	M	W	M5	48	83	116.2	3	46, XY[20]	Normal Karyotype	Intermediate		p.W288fs
Normal CD34	CD34_ND040815	603820194	4	N/A	F	W		24
Normal CD34	CD34_ND041515	709583486	4	N/A	F	W		35
Normal CD34	CD34_ND081915M	565812906	7	N/A	M	W		20
Normal CD34	CD34_ND081915F	502156654	6	N/A	F	W		20
Normal CD34	CD34_ND082615	632949124	8	N/A	F	W		20
Cell line	OCI-AML3-1	1094542902	35	N/A
Cell line	OCI-AML3-2	955945875	28	N/A
Cell line	Kasumi-1-1	1576444628	50	N/A
Cell line	Kasumi-1-2	1273373505	41	N/A
Cell line	NB4-1	220781460	6	N/A
Cell line	NB4-2	136221887	4	N/A
Patient xenograft	721214-NSG1	348116194	9	See sample 721214 above
Patient xenograft	721214-NSG2	288053096	6	See sample 721214 above
Tertiary patient xenograft	721214-tertiary1	287556084	10	See sample 721214 above
Tertiary patient xenograft	721214-tertiary2	341193859	12	See sample 721214 above
