# Supplementary material for: DNMT3AR882-associated hypomethylation patterns are maintained in primary AML xenografts, but not in the DNMT3AR882C OCI-AML3 leukemia cell line
Source: Blood Cancer J. 2018 Apr 4;8(4):38. doi: 10.1038/s41408-018-0072-9 (PMC5884841; doi:10.1038/s41408-018-0072-9)
Supplement: Supplementary file 4 — Supplemental Table S2 [file 41408_2018_72_MOESM4_ESM.xlsx]

## Sheet: Sheet1
Table S2. Targeted sequencing results for OCI-AML3 cells using a panel of 264 genes recurrently mutated in AML*
CHROM	POS	REF	ALT	SYMBOL	Feature	c_syntax	p_syntax	Consequence	Ref count	Alt count	VAF (%)	ExAC_AF
1	115256529	T	A	NRAS	ENST00000369535	c.436T>A	p.Q61L	missense_variant	445	445	1
1	152279069	A	G	FLG	ENST00000368799	c.8329A>G	p.S2765P	missense_variant	763	459	0.601573	2.474e-05
1	152285722	C	G	FLG	ENST00000368799	c.1676C>G	p.S547T	missense_variant	747	240	0.321285
1	201750407	C	T	NAV1	ENST00000367296	c.2053C>T	p.H545Y	missense_variant	596	194	0.325503	0.0003383
2	25457243	G	A	DNMT3A	ENST00000264709	c.2982G>A	p.R882C	missense_variant	210	117	0.557143	0.0003624
5	149784721	T	G	CD74	ENST00000009530	c.466T>G	p.Y155S	missense_variant	216	52	0.240741	0.0004634
5	160047594	C	T	ATP10B	ENST00000327245	c.3023C>T	p.A726T	missense_variant	400	193	0.4825	0.0001817
5	170837543	C	CTCTG	NPM1	ENST00000296930	c.1160-1161C>CTCTG	p.L287LCX	frameshift_variant	398	159	0.399497	8.286e-06
6	30888161	TGGGGCCTG	CGGGGCCTA	VARS2	ENST00000541562	c.1516-1524TGGGGCCTG>CGGGGCCTA	p.WGL479-481RGL	missense_variant	370	15	0.0405405
7	151945007	C	T	KMT2C	ENST00000262189	c.2731C>T	p.G838S	missense_variant	1759	674	0.383172
7	151945204	G	A	KMT2C	ENST00000262189	c.2534G>A	p.S772L	missense_variant	1416	557	0.393362
7	151970931	G	A	KMT2C	ENST00000262189	c.1090G>A	p.L291F	missense_variant	2335	1647	0.705353
8	13356818	TT	CG	DLC1	ENST00000276297	c.1172-1173TT>CG	p.QN254-255HD	missense_variant	738	242	0.327913
8	142517222	ATGGCC	GTGGCT	MROH5	ENST00000430863	c.104-109ATGGCC>GTGGCT	p.RPY43322KPH	missense_variant	383	13	0.0339426
8	144940222	AAGCTGCAG	CAGCTGCAC	EPPK1	ENST00000525985	c.7264-7272AAGCTGCAG>CAGCTGCAC	p.LQL2398-2400VQL	missense_variant	1305	619	0.47433
9	100092968	A	AGAGGAG	CCDC180	ENST00000375202	c.3677-3678A>AGAGGAG	p.-775-776EE	inframe_insertion	545	230	0.422018
10	70404968	C	T	TET1	ENST00000373644	c.2691C>T	p.P828S	missense_variant	514	255	0.496109	8.236e-05
10	70405539	ATA	GTG	TET1	ENST00000373644	c.3262-3264ATA>GTG	p.NK1018-1019SE	missense_variant	673	320	0.475483
10	73046617	ATCGTCTAC	GTCGTCTAT	UNC5B	ENST00000335350	c.1140-1148ATCGTCTAC>GTCGTCTAT	p.IVY242-244VVY	missense_variant&splice_region_variant	417	22	0.0527578
10	73050797	G	T	UNC5B	ENST00000335350	c.1641G>T	p.D409Y	missense_variant	293	144	0.491468	5.765e-05
11	1272793	CCCAGCTC	TCCAGCTT	MUC5B	ENST00000529681	c.14741-14748CCCAGCTC>TCCAGCTT	p.PSS4895-4897SSL	missense_variant	671	40	0.0596125
11	93129483	GA	CG	CCDC67	ENST00000298050	c.1418-1419GA>CG	p.E440R	missense_variant	219	99	0.452055
11	99690286	T	G	CNTN5	ENST00000524871	c.357T>G	p.S23A	missense_variant	733	361	0.492497
11	99690376	C	T	CNTN5	ENST00000524871	c.447C>T	p.R53*	stop_gained	864	372	0.430556
11	99690428	T	G	CNTN5	ENST00000524871	c.499T>G	p.L70R	missense_variant	707	251	0.355021
14	19378189	G	T	OR11H12	ENST00000550708	c.668G>T	p.R199L	missense_variant	1020	558	0.547059
16	70894087	T	C	HYDIN	ENST00000393567	c.12164T>C	p.T4005A	missense_variant	216	26	0.12037
16	70954915	G	T	HYDIN	ENST00000393567	c.7515G>T	p.P2455Q	missense_variant	430	429	0.997674
16	70975667	T	C	HYDIN	ENST00000393567	c.6876T>C	p.Q2242R	missense_variant	663	148	0.223228
16	71012855	T	C	HYDIN	ENST00000393567	c.4751T>C	p.I1534V	missense_variant	369	102	0.276423
16	74447514	T	C	CLEC18B	ENST00000339953	c.639T>C	p.T173A	missense_variant	882	307	0.348073
16	81161569	TATGCCTGCG	GACGCCTGCA	PKD1L2	ENST00000533478	c.4193-4202TATGCCTGCG>GACGCCTGCA	p.PQAY1361-1364LQAS	missense_variant	345	8	0.0231884
16	81181813	AC	A	PKD1L2	ENST00000533478	c.2958AC>A	p.G949X	frameshift_variant	321	146	0.454829	0.0002731
16	81190601	TGATGGCATTGGA	CGATGGCATTGGG	PKD1L2	ENST00000533478	c.2032-2044TGATGGCATTGGA>CGATGGCATTGGG	p.SNAIN641-645PNAID	missense_variant	325	42	0.129231
16	81209234	CGTGTCCCCTGCAC	TGTGTCCCCTGCAT	PKD1L2	ENST00000527937	c.428-441CGTGTCCCCTGCAC>TGTGTCCCCTGCAT	p.RAGDT105-109HAGDT	missense_variant	403	20	0.0496278
16	81242194	TCCTG	CCCTA	PKD1L2	ENST00000337114	c.658-662TCCTG>CCCTA	p.QE220-221*G	stop_gained	340	159	0.467647
17	44248837	T	C	KANSL1	ENST00000262419	c.1144T>C	p.N225D	missense_variant	1259	200	0.158856
17	44249199	T	G	KANSL1	ENST00000262419	c.782T>G	p.K104T	missense_variant	1267	268	0.211523
19	9001833	ATG	GTA	MUC16	ENST00000397910	c.40617-40619ATG>GTA	p.PM13471-13472PT	missense_variant	208	208	1
19	9056930	TGTCTTCCTAAA	GGTCTTCCTAAG	MUC16	ENST00000397910	c.30709-30720TGTCTTCCTAAA>GGTCTTCCTAAG	p.FRKT10169-10172LRKT	missense_variant	455	25	0.0549451
19	10114267	G	A	COL5A3	ENST00000264828	c.909G>A	p.P275S	missense_variant	377	184	0.488064	8.236e-06
19	18376517	CTGGGT	TTGGGG	KIAA1683	ENST00000392413	c.2044-2049CTGGGT>TTGGGG	p.TQ610-611PQ	missense_variant	613	22	0.0358891
19	40368498	AA	CC	FCGBP	ENST00000221347	c.12857-12858AA>CC	p.LS4283-4284LA	missense_variant	427	425	0.995316
19	40385078	T	C	FCGBP	ENST00000221347	c.8934T>C	p.T2976A	missense_variant	164	164	1
X	119387833	C	CTGA	ZBTB33	ENST00000326624	c.791-792C>CTGA	p.S188SD	inframe_insertion	264	210	0.795455
* Hybridization capture sequencing was performed with 250 ng of input DNA using a previously described capture set targeting 264 genes recurrently mutated in AML samples (TCGA NEJM 2012). Paired-end sequencing was peformed on a MiSeq instrument to a mean depth of 362 bp. Data were aligned with BWA, and variants were identified using a combination of Varscan2 and Platypus. Identified variants were…
